# Supplementary material for: Antibiotic Resistance and Probiotics: Knowledge Gaps, Market Overview and Preliminary Screening
Source: Antibiotics (Basel). 2023 Aug 3;12(8):1281. doi: 10.3390/antibiotics12081281 (PMC10451169; doi:10.3390/antibiotics12081281)
Supplement: Supplementary file 1 [file antibiotics-12-01281-s001.zip]

Archive with 1 entries (1 files):
- antibiotics-2504903-supplementary.pdf
